# Supplementary material for: Optimization of environmental air sampling for viral metagenomics in a cave-roosting bat assemblage
Source: One Health Outlook. 2026 May 16;8:34. doi: 10.1186/s42522-026-00218-3 (PMC13352922; doi:10.1186/s42522-026-00218-3)
Supplement: Supplementary file 1 — Supplementary Material 1 [file 42522_2026_218_MOESM1_ESM.xlsx]

## Sheet: SI Table 1
Lab_ID	Air_sample_event	Date	Start time	Sampling location	Time of Day	Flow rate (LPM)	Sampling duration (minutes)	Sample:DNA/RNA Shield	Secondary filtering (0.45 uM filter)	Experiment
PRRA-094	PPR-A-0001	2023-07-03	18:41:00	Cave Entrance	Emergence	50	30	1:7	No	Sample:DNA/RNA Shield
PRRA-095	PRR-A-0003	2023-07-04	18:48:00	Cave Entrance	Emergence	50	60	1:7	No	Sample:DNA/RNA Shield
PRRA-096	PRR-A-0004	2023-07-05	12:55:00	Inside Cave	Daytime	50	30	1:7	No	Sample:DNA/RNA Shield
PRRA-097	PRR-A-0005	2023-07-05	13:30:00	Inside Cave	Daytime	100	60	1:7	No	Sample:DNA/RNA Shield
PRRA-098	PRR-A-0006	2023-07-05	18:49:00	Cave Entrance	Emergence	50	120	1:7	No	Sample:DNA/RNA Shield
PRRA-099	PRR-A-0007	2023-07-06	13:21:00	Inside Cave	Daytime	50	60	1:7	No	Sample:DNA/RNA Shield
PRRA-100	PRR-A-0008	2023-07-06	14:29:00	Inside Cave	Daytime	200	60	1:7	No	Sample:DNA/RNA Shield
PRRA-101	PRR-A-0009	2023-07-06	18:48:00	Cave Entrance	Emergence	50	30	1:7	No	Sample:DNA/RNA Shield
PRRA-102	PRR-A-0010	2023-07-07	12:08:00	Inside Cave	Daytime	50	30	1:7	No	Sample:DNA/RNA Shield
PRRA-103	PRR-A-0011	2023-07-07	12:45:00	Inside Cave	Daytime	50	120	1:7	No	Sample:DNA/RNA Shield
PRRA-104	PRR-A-0012	2023-07-07	19:28:00	Cave Entrance	Emergence	50	60	1:7	No	Sample:DNA/RNA Shield
PRRA-105	PRR-A-0013	2023-07-09	11:46:00	Inside Cave	Daytime	50	30	1:7	No	Sample:DNA/RNA Shield
PRRA-106	PRR-A-0014	2023-07-09	12:19:00	Inside Cave	Daytime	50	120	1:7	No	Sample:DNA/RNA Shield
PRRA-107	PRR-A-0015	2023-07-09	18:36:00	Cave Entrance	Emergence	50	120	1:7	No	Sample:DNA/RNA Shield
PRRA-108	PRR-A-0016	2023-07-10	11:44:00	Inside Cave	Daytime	50	60	1:7	No	Sample:DNA/RNA Shield
PRRA-109	PRR-A-0017	2023-07-10	12:52:00	Inside Cave	Daytime	200	60	1:7	No	Sample:DNA/RNA Shield
PRRA-110	PRR-A-0018	2023-07-10	18:31:00	Cave Entrance	Emergence	50	30	1:7	No	Sample:DNA/RNA Shield
PRRA-111	PRR-A-0019	2023-07-12	11:56:00	Inside Cave	Daytime	100	60	1:7	Yes	Sample:DNA/RNA Shield
PRRA-112	PRR-A-0019	2023-07-12	11:56:00	Inside Cave	Daytime	100	60	1:7	No	Sample:DNA/RNA Shield
PRRA-113	PRR-A-0020	2023-07-12	13:05:00	Inside Cave	Daytime	200	60	1:7	Yes	Sample:DNA/RNA Shield
PRRA-114	PRR-A-0020	2023-07-12	13:05:00	Inside Cave	Daytime	200	60	1:7	No	Sample:DNA/RNA Shield
PRRA-115	PRR-A-0021	2023-07-12	18:55:00	Cave Entrance	Emergence	50	60	1:7	Yes	Sample:DNA/RNA Shield
PRRA-116	PRR-A-0021	2023-07-12	18:55:00	Cave Entrance	Emergence	50	60	1:7	No	Sample:DNA/RNA Shield
PRRA-117	PRR-A-0022	2023-07-13	12:48:00	Inside Cave	Daytime	50	60	1:7	Yes	Sample:DNA/RNA Shield
PRRA-118	PRR-A-0022	2023-07-13	12:48:00	Inside Cave	Daytime	50	60	1:7	No	Sample:DNA/RNA Shield
PRRA-119	PRR-A-0023	2023-07-13	13:51:00	Inside Cave	Daytime	100	60	1:7	Yes	Sample:DNA/RNA Shield
PRRA-120	PRR-A-0023	2023-07-13	13:51:00	Inside Cave	Daytime	100	60	1:7	No	Sample:DNA/RNA Shield
PRRA-121	PRR-A-0024	2023-07-13	18:33:00	Cave Entrance	Emergence	50	120	1:7	Yes	Sample:DNA/RNA Shield
PRRA-122	PRR-A-0024	2023-07-13	18:33:00	Cave Entrance	Emergence	50	120	1:7	No	Sample:DNA/RNA Shield
PRRA-123	PRR-A-0025	2023-07-14	11:14:00	Inside Cave	Daytime	50	120	1:7	Yes	Sample:DNA/RNA Shield
PRRA-124	PRR-A-0025	2023-07-14	11:14:00	Inside Cave	Daytime	50	120	1:7	No	Sample:DNA/RNA Shield
PRRA-125	PPR-A-0001	2023-07-03	18:41:00	Cave Entrance	Emergence	50	30	1:5	No	Sample:DNA/RNA Shield
PRRA-126	PRR-A-0003	2023-07-04	18:48:00	Cave Entrance	Emergence	50	60	1:5	No	Sample:DNA/RNA Shield
PRRA-127	PRR-A-0004	2023-07-05	12:55:00	Inside Cave	Daytime	50	30	1:5	No	Sample:DNA/RNA Shield
PRRA-128	PRR-A-0005	2023-07-05	13:30:00	Inside Cave	Daytime	100	60	1:5	No	Sample:DNA/RNA Shield
PRRA-129	PRR-A-0006	2023-07-05	18:49:00	Cave Entrance	Emergence	50	120	1:5	No	Sample:DNA/RNA Shield
PRRA-130	PRR-A-0007	2023-07-06	13:21:00	Inside Cave	Daytime	50	60	1:5	No	Sample:DNA/RNA Shield
PRRA-131	PRR-A-0008	2023-07-06	14:29:00	Inside Cave	Daytime	200	60	1:5	No	Sample:DNA/RNA Shield
PRRA-132	PRR-A-0009	2023-07-06	18:48:00	Cave Entrance	Emergence	50	30	1:5	No	Sample:DNA/RNA Shield
PRRA-133	PRR-A-0010	2023-07-07	12:08:00	Inside Cave	Daytime	50	30	1:5	No	Sample:DNA/RNA Shield
PRRA-134	PRR-A-0011	2023-07-07	12:45:00	Inside Cave	Daytime	50	120	1:5	No	Sample:DNA/RNA Shield
PRRA-135	PRR-A-0012	2023-07-07	19:28:00	Cave Entrance	Emergence	50	60	1:5	No	Sample:DNA/RNA Shield
PRRA-136	PRR-A-0013	2023-07-09	11:46:00	Inside Cave	Daytime	50	30	1:5	No	Sample:DNA/RNA Shield
PRRA-137	PRR-A-0014	2023-07-09	12:19:00	Inside Cave	Daytime	50	120	1:5	No	Sample:DNA/RNA Shield
PRRA-138	PRR-A-0015	2023-07-09	18:36:00	Cave Entrance	Emergence	50	120	1:5	No	Sample:DNA/RNA Shield
PRRA-139	PRR-A-0016	2023-07-10	11:44:00	Inside Cave	Daytime	50	60	1:5	No	Sample:DNA/RNA Shield
PRRA-140	PRR-A-0017	2023-07-10	12:52:00	Inside Cave	Daytime	200	60	1:5	No	Sample:DNA/RNA Shield
PRRA-141	PRR-A-0018	2023-07-10	18:31:00	Cave Entrance	Emergence	50	30	1:5	No	Sample:DNA/RNA Shield
PRRA-142	PRR-A-0019	2023-07-12	11:56:00	Inside Cave	Daytime	100	60	1:5	Yes	Sample:DNA/RNA Shield
PRRA-143	PRR-A-0019	2023-07-12	11:56:00	Inside Cave	Daytime	100	60	1:5	No	Sample:DNA/RNA Shield
PRRA-144	PRR-A-0020	2023-07-12	13:05:00	Inside Cave	Daytime	200	60	1:5	Yes	Sample:DNA/RNA Shield
PRRA-145	PRR-A-0020	2023-07-12	13:05:00	Inside Cave	Daytime	200	60	1:5	No	Sample:DNA/RNA Shield
PRRA-146	PRR-A-0021	2023-07-12	18:55:00	Cave Entrance	Emergence	50	60	1:5	Yes	Sample:DNA/RNA Shield
PRRA-147	PRR-A-0021	2023-07-12	18:55:00	Cave Entrance	Emergence	50	60	1:5	No	Sample:DNA/RNA Shield
PRRA-148	PRR-A-0022	2023-07-13	12:48:00	Inside Cave	Daytime	50	60	1:5	Yes	Sample:DNA/RNA Shield
PRRA-149	PRR-A-0022	2023-07-13	12:48:00	Inside Cave	Daytime	50	60	1:5	No	Sample:DNA/RNA Shield
PRRA-150	PRR-A-0023	2023-07-13	13:51:00	Inside Cave	Daytime	100	60	1:5	Yes	Sample:DNA/RNA Shield
PRRA-151	PRR-A-0023	2023-07-13	13:51:00	Inside Cave	Daytime	100	60	1:5	No	Sample:DNA/RNA Shield
PRRA-152	PRR-A-0024	2023-07-13	18:33:00	Cave Entrance	Emergence	50	120	1:5	Yes	Sample:DNA/RNA Shield
PRRA-153	PRR-A-0024	2023-07-13	18:33:00	Cave Entrance	Emergence	50	120	1:5	No	Sample:DNA/RNA Shield
PRRA-154	PRR-A-0025	2023-07-14	11:14:00	Inside Cave	Daytime	50	120	1:5	Yes	Sample:DNA/RNA Shield
PRRA-155	PRR-A-0025	2023-07-14	11:14:00	Inside Cave	Daytime	50	120	1:5	No	Sample:DNA/RNA Shield
PRRA-156	PPR-A-0001	2023-07-03	18:41:00	Cave Entrance	Emergence	50	30	1:3	No	Sample:DNA/RNA Shield
PRRA-157	PRR-A-0003	2023-07-04	18:48:00	Cave Entrance	Emergence	50	60	1:3	No	Sample:DNA/RNA Shield
PRRA-158	PRR-A-0004	2023-07-05	12:55:00	Inside Cave	Daytime	50	30	1:3	No	Sample:DNA/RNA Shield
PRRA-159	PRR-A-0005	2023-07-05	13:30:00	Inside Cave	Daytime	100	60	1:3	No	Sample:DNA/RNA Shield
PRRA-160	PRR-A-0006	2023-07-05	18:49:00	Cave Entrance	Emergence	50	120	1:3	No	Sample:DNA/RNA Shield
PRRA-161	PRR-A-0007	2023-07-06	13:21:00	Inside Cave	Daytime	50	60	1:3	No	Sample:DNA/RNA Shield
PRRA-162	PRR-A-0008	2023-07-06	14:29:00	Inside Cave	Daytime	200	60	1:3	No	Sample:DNA/RNA Shield
PRRA-163	PRR-A-0009	2023-07-06	18:48:00	Cave Entrance	Emergence	50	30	1:3	No	Sample:DNA/RNA Shield
PRRA-164	PRR-A-0010	2023-07-07	12:08:00	Inside Cave	Daytime	50	30	1:3	No	Sample:DNA/RNA Shield
PRRA-165	PRR-A-0011	2023-07-07	12:45:00	Inside Cave	Daytime	50	120	1:3	No	Sample:DNA/RNA Shield
PRRA-166	PRR-A-0012	2023-07-07	19:28:00	Cave Entrance	Emergence	50	60	1:3	No	Sample:DNA/RNA Shield
PRRA-167	PRR-A-0013	2023-07-09	11:46:00	Inside Cave	Daytime	50	30	1:3	No	Sample:DNA/RNA Shield
PRRA-168	PRR-A-0014	2023-07-09	12:19:00	Inside Cave	Daytime	50	120	1:3	No	Sample:DNA/RNA Shield
PRRA-169	PRR-A-0015	2023-07-09	18:36:00	Cave Entrance	Emergence	50	120	1:3	No	Sample:DNA/RNA Shield
PRRA-170	PRR-A-0016	2023-07-10	11:44:00	Inside Cave	Daytime	50	60	1:3	No	Sample:DNA/RNA Shield
PRRA-171	PRR-A-0017	2023-07-10	12:52:00	Inside Cave	Daytime	200	60	1:3	No	Sample:DNA/RNA Shield
PRRA-172	PRR-A-0018	2023-07-10	18:31:00	Cave Entrance	Emergence	50	30	1:3	No	Sample:DNA/RNA Shield
PRRA-173	PRR-A-0019	2023-07-12	11:56:00	Inside Cave	Daytime	100	60	1:3	Yes	Sample:DNA/RNA Shield
PRRA-174	PRR-A-0019	2023-07-12	11:56:00	Inside Cave	Daytime	100	60	1:3	No	Sample:DNA/RNA Shield
PRRA-175	PRR-A-0020	2023-07-12	13:05:00	Inside Cave	Daytime	200	60	1:3	Yes	Sample:DNA/RNA Shield
PRRA-176	PRR-A-0020	2023-07-12	13:05:00	Inside Cave	Daytime	200	60	1:3	No	Sample:DNA/RNA Shield
PRRA-177	PRR-A-0021	2023-07-12	18:55:00	Cave Entrance	Emergence	50	60	1:3	Yes	Sample:DNA/RNA Shield
PRRA-178	PRR-A-0021	2023-07-12	18:55:00	Cave Entrance	Emergence	50	60	1:3	No	Sample:DNA/RNA Shield
PRRA-179	PRR-A-0022	2023-07-13	12:48:00	Inside Cave	Daytime	50	60	1:3	Yes	Sample:DNA/RNA Shield
PRRA-180	PRR-A-0022	2023-07-13	12:48:00	Inside Cave	Daytime	50	60	1:3	No	Sample:DNA/RNA Shield
PRRA-181	PRR-A-0023	2023-07-13	13:51:00	Inside Cave	Daytime	100	60	1:3	Yes	Sample:DNA/RNA Shield
PRRA-182	PRR-A-0023	2023-07-13	13:51:00	Inside Cave	Daytime	100	60	1:3	No	Sample:DNA/RNA Shield
PRRA-183	PRR-A-0024	2023-07-13	18:33:00	Cave Entrance	Emergence	50	120	1:3	Yes	Sample:DNA/RNA Shield
PRRA-184	PRR-A-0024	2023-07-13	18:33:00	Cave Entrance	Emergence	50	120	1:3	No	Sample:DNA/RNA Shield
PRRA-185	PRR-A-0025	2023-07-14	11:14:00	Inside Cave	Daytime	50	120	1:3	Yes	Sample:DNA/RNA Shield
PRRA-186	PRR-A-0025	2023-07-14	11:14:00	Inside Cave	Daytime	50	120	1:3	No	Sample:DNA/RNA Shield
PRRA-187	PRR-A-0026	2024-07-04	14:15:00	Inside Cave	Daytime	100	60	1:3	No	Flow rate
PRRA-188	PRR-A-0026	2024-07-04	14:15:00	Inside Cave	Daytime	100	60	1:3	Yes	Flow rate
PRRA-189	PRR-A-0027	2024-07-04	22:33:00	Cave Entrance	Emergence	100	60	1:3	No	Flow rate
PRRA-190	PRR-A-0027	2024-07-04	22:33:00	Cave Entrance	Emergence	100	60	1:3	Yes	Flow rate
PRRA-191	PRR-A-0028	2024-07-05	14:05:00	Inside Cave	Daytime	200	30	1:3	No	Flow rate
PRRA-192	PRR-A-0028	2024-07-05	14:05:00	Inside Cave	Daytime	200	30	1:3	Yes	Flow rate
PRRA-193	PRR-A-0029	2024-07-05	14:40:00	Inside Cave	Daytime	100	60	1:3	No	Flow rate
PRRA-194	PRR-A-0029	2024-07-05	14:40:00	Inside Cave	Daytime	100	60	1:3	Yes	Flow rate
PRRA-195	PRR-A-0030	2024-07-05	20:47:00	Cave Entrance	Emergence	100	60	1:3	No	Flow rate
PRRA-196	PRR-A-0030	2024-07-05	20:47:00	Cave Entrance	Emergence	100	60	1:3	Yes	Flow rate
PRRA-197	PRR-A-0031	2024-07-05	21:52:00	Cave Entrance	Emergence	200	30	1:3	No	Flow rate
PRRA-198	PRR-A-0031	2024-07-05	21:52:00	Cave Entrance	Emergence	200	30	1:3	Yes	Flow rate
PRRA-199	PRR-A-0032	2024-07-07	12:34:00	Inside Cave	Daytime	200	30	1:3	No	Flow rate
PRRA-200	PRR-A-0032	2024-07-07	12:34:00	Inside Cave	Daytime	200	30	1:3	Yes	Flow rate
PRRA-201	PRR-A-0033	2024-07-07	13:16:00	Inside Cave	Daytime	50	120	1:3	No	Flow rate
PRRA-202	PRR-A-0033	2024-07-07	13:16:00	Inside Cave	Daytime	50	120	1:3	Yes	Flow rate
PRRA-203	PRR-A-0034	2024-07-07	21:22:00	Cave Entrance	Emergence	50	120	1:3	No	Flow rate
PRRA-204	PRR-A-0034	2024-07-07	21:22:00	Cave Entrance	Emergence	50	120	1:3	Yes	Flow rate
PRRA-205	PRR-A-0035	2024-07-07	20:45:00	Cave Entrance	Emergence	200	30	1:3	No	Flow rate
PRRA-206	PRR-A-0035	2024-07-07	20:45:00	Cave Entrance	Emergence	200	30	1:3	Yes	Flow rate
PRRA-207	PRR-A-0036	2024-07-08	12:18:00	Inside Cave	Daytime	50	120	1:3	No	Flow rate
PRRA-208	PRR-A-0036	2024-07-08	12:18:00	Inside Cave	Daytime	50	120	1:3	Yes	Flow rate
PRRA-209	PRR-A-0037	2024-07-08	14:29:00	Inside Cave	Daytime	100	60	1:3	No	Flow rate
PRRA-210	PRR-A-0037	2024-07-08	14:29:00	Inside Cave	Daytime	100	60	1:3	Yes	Flow rate
PRRA-211	PRR-A-0038	2024-07-08	19:37:00	Cave Entrance	Emergence	50	120	1:3	No	Flow rate
PRRA-212	PRR-A-0038	2024-07-08	19:37:00	Cave Entrance	Emergence	50	120	1:3	Yes	Flow rate
PRRA-213	PRR-A-0039	2024-07-08	21:24:00	Cave Entrance	Emergence	100	60	1:3	No	Flow rate
PRRA-214	PRR-A-0039	2024-07-08	21:24:00	Cave Entrance	Emergence	100	60	1:3	Yes	Flow rate
PRRA-215	PRR-A-0040	2024-07-09	12:05:00	Inside Cave	Daytime	50	120	1:3	No	Flow rate
PRRA-216	PRR-A-0040	2024-07-09	12:05:00	Inside Cave	Daytime	50	120	1:3	Yes	Flow rate
PRRA-217	PRR-A-0041	2024-07-09	14:09:00	Inside Cave	Daytime	200	30	1:3	No	Flow rate
PRRA-218	PRR-A-0041	2024-07-09	14:09:00	Inside Cave	Daytime	200	30	1:3	Yes	Flow rate
PRRA-219	PRR-A-0042	2024-07-09	19:27:00	Cave Entrance	Emergence	50	120	1:3	No	Flow rate
PRRA-220	PRR-A-0042	2024-07-09	19:27:00	Cave Entrance	Emergence	50	120	1:3	Yes	Flow rate
PRRA-221	PRR-A-0043	2024-07-09	21:30:00	Cave Entrance	Emergence	200	30	1:3	No	Flow rate
PRRA-222	PRR-A-0043	2024-07-09	21:30:00	Cave Entrance	Emergence	200	30	1:3	Yes	Flow rate
PRRA-223	PRR-A-0044	2024-07-11	12:11:00	Inside Cave	Daytime	100	30	1:3	No	Sampling duration
PRRA-224	PRR-A-0044	2024-07-11	12:11:00	Inside Cave	Daytime	100	30	1:3	Yes	Sampling duration
PRRA-225	PRR-A-0045	2024-07-11	12:47:00	Inside Cave	Daytime	100	120	1:3	No	Sampling duration
PRRA-226	PRR-A-0045	2024-07-11	12:47:00	Inside Cave	Daytime	100	120	1:3	Yes	Sampling duration
PRRA-227	PRR-A-0046	2024-07-11	19:30:00	Cave Entrance	Emergence	100	30	1:3	No	Sampling duration
PRRA-228	PRR-A-0046	2024-07-11	19:30:00	Cave Entrance	Emergence	100	30	1:3	Yes	Sampling duration
PRRA-229	PRR-A-0047	2024-07-11	20:05:00	Cave Entrance	Emergence	100	120	1:3	No	Sampling duration
PRRA-230	PRR-A-0047	2024-07-11	20:05:00	Cave Entrance	Emergence	100	120	1:3	Yes	Sampling duration
PRRA-231	PRR-A-0048	2024-07-12	12:08:00	Inside Cave	Daytime	100	60	1:3	No	Sampling duration
PRRA-232	PRR-A-0048	2024-07-12	12:08:00	Inside Cave	Daytime	100	60	1:3	Yes	Sampling duration
PRRA-233	PRR-A-0049	2024-07-12	13:19:00	Inside Cave	Daytime	100	60	1:3	No	Sampling duration
PRRA-234	PRR-A-0049	2024-07-12	13:19:00	Inside Cave	Daytime	100	60	1:3	Yes	Sampling duration
PRRA-235	PRR-A-0050	2024-07-13	12:37:00	Inside Cave	Daytime	100	240	1:3	No	Sampling duration
PRRA-236	PRR-A-0050	2024-07-13	12:37:00	Inside Cave	Daytime	100	240	1:3	Yes	Sampling duration
PRRA-237	PRR-A-0051	2024-07-16	18:55:00	Cave Entrance	Emergence	100	60	1:3	No	Sampling duration
PRRA-238	PRR-A-0051	2024-07-16	18:55:00	Cave Entrance	Emergence	100	60	1:3	Yes	Sampling duration
PRRA-239	PRR-A-0052	2024-07-16	19:58:00	Cave Entrance	Emergence	100	60	1:3	No	Sampling duration
PRRA-240	PRR-A-0052	2024-07-16	19:58:00	Cave Entrance	Emergence	100	60	1:3	Yes	Sampling duration
PRRA-241	PRR-A-0053	2024-07-17	12:12:00	Inside Cave	Daytime	100	120	1:3	No	Sampling duration
PRRA-242	PRR-A-0053	2024-07-17	12:12:00	Inside Cave	Daytime	100	120	1:3	Yes	Sampling duration
PRRA-243	PRR-A-0054	2024-07-17	14:26:00	Inside Cave	Daytime	100	30	1:3	No	Sampling duration
PRRA-244	PRR-A-0054	2024-07-17	14:26:00	Inside Cave	Daytime	100	30	1:3	Yes	Sampling duration
PRRA-245	PRR-A-0055	2024-07-17	18:50:00	Cave Entrance	Emergence	100	240	1:3	No	Sampling duration
PRRA-246	PRR-A-0055	2024-07-17	18:50:00	Cave Entrance	Emergence	100	240	1:3	Yes	Sampling duration
PRRA-247	PRR-A-0056	2024-07-19	12:10:00	Inside Cave	Daytime	100	240	1:3	No	Sampling duration
PRRA-248	PRR-A-0056	2024-07-19	12:10:00	Inside Cave	Daytime	100	240	1:3	Yes	Sampling duration
PRRA-249	PRR-A-0057	2024-07-19	16:12:00	Inside Cave	Emergence	50	480	1:3	No	General
PRRA-250	PRR-A-0057	2024-07-19	16:12:00	Inside Cave	Emergence	50	480	1:3	Yes	General
PRRA-251	PRR-A-0058	2024-07-19	19:30:00	Cave Entrance	Emergence	100	120	1:3	No	Sampling duration
PRRA-252	PRR-A-0058	2024-07-19	19:30:00	Cave Entrance	Emergence	100	120	1:3	Yes	Sampling duration
PRRA-253	PRR-A-0059	2024-07-19	21:36:00	Cave Entrance	Emergence	100	30	1:3	No	Sampling duration
PRRA-254	PRR-A-0059	2024-07-19	21:36:00	Cave Entrance	Emergence	100	30	1:3	Yes	Sampling duration
PRRA-255	PRR-A-0060	2024-07-20	12:19:00	Inside Cave	Daytime	100	30	1:3	No	Sampling duration
PRRA-256	PRR-A-0060	2024-07-20	12:19:00	Inside Cave	Daytime	100	30	1:3	Yes	Sampling duration
PRRA-257	PRR-A-0061	2024-07-20	12:52:00	Inside Cave	Daytime	100	120	1:3	No	Sampling duration
PRRA-258	PRR-A-0061	2024-07-20	12:52:00	Inside Cave	Daytime	100	120	1:3	Yes	Sampling duration
PRRA-259	PRR-A-0062	2024-07-20	19:06:00	Cave Entrance	Emergence	100	240	1:3	No	Sampling duration
PRRA-260	PRR-A-0062	2024-07-20	19:06:00	Cave Entrance	Emergence	100	240	1:3	Yes	Sampling duration
PRRA-261	PRR-A-0063	2024-07-22	19:04:00	Cave Entrance	Emergence	100	30	1:3	No	Sampling duration
PRRA-262	PRR-A-0063	2024-07-22	19:04:00	Cave Entrance	Emergence	100	30	1:3	Yes	Sampling duration
PRRA-263	PRR-A-0064	2024-07-22	19:37:00	Cave Entrance	Emergence	100	60	1:3	No	Sampling duration
PRRA-264	PRR-A-0064	2024-07-22	19:37:00	Cave Entrance	Emergence	100	60	1:3	Yes	Sampling duration
PRRA-265	PRR-A-0065	2024-07-25	12:18:00	Inside Cave	Daytime	100	240	1:3	No	Sampling duration
PRRA-266	PRR-A-0065	2024-07-25	12:18:00	Inside Cave	Daytime	100	240	1:3	Yes	Sampling duration
PRRA-267	PRR-A-0066	2024-07-25	16:20:00	Inside Cave	Emergence	50	480	1:3	No	General
PRRA-268	PRR-A-0066	2024-07-25	16:20:00	Inside Cave	Emergence	50	480	1:3	Yes	General
PRRA-269	PRR-A-0067	2024-07-25	19:21:00	Cave Entrance	Emergence	100	240	1:3	No	Sampling duration
PRRA-270	PRR-A-0067	2024-07-25	19:21:00	Cave Entrance	Emergence	100	240	1:3	Yes	Sampling duration
PRRA-271	PRR-A-0068	2024-07-26	14:44:00	Inside Cave	Daytime	100	60	1:3	No	Sampling duration
PRRA-272	PRR-A-0068	2024-07-26	14:44:00	Inside Cave	Daytime	100	60	1:3	Yes	Sampling duration
PRRA-273	PRR-A-0069	2024-07-26	19:21:00	Cave Entrance	Emergence	100	120	1:3	No	Sampling duration
PRRA-274	PRR-A-0069	2024-07-26	19:21:00	Cave Entrance	Emergence	100	120	1:3	Yes	Sampling duration
PRRA-275	PRR-A-0070	2024-07-30	12:26:00	Inside Cave	Daytime	200	180	1:3	No	Sampling location/deployment time
PRRA-276	PRR-A-0070	2024-07-30	12:26:00	Inside Cave	Daytime	200	180	1:3	Yes	Sampling location/deployment time
PRRA-277	PRR-A-0071	2024-07-30	12:37:00	Cave Entrance	Daytime	200	180	1:3	No	Sampling location/deployment time
PRRA-278	PRR-A-0071	2024-07-30	12:37:00	Cave Entrance	Daytime	200	180	1:3	Yes	Sampling location/deployment time
PRRA-279	PRR-A-0072	2024-07-30	19:19:00	Cave Entrance	Emergence	200	180	1:3	No	Sampling location/deployment time
PRRA-280	PRR-A-0072	2024-07-30	19:19:00	Cave Entrance	Emergence	200	180	1:3	Yes	Sampling location/deployment time
PRRA-281	PRR-A-0073	2024-07-31	11:54:00	Inside Cave	Daytime	200	180	1:3	No	Sampling location/deployment time
PRRA-282	PRR-A-0073	2024-07-31	11:54:00	Inside Cave	Daytime	200	180	1:3	Yes	Sampling location/deployment time
PRRA-283	PRR-A-0074	2024-07-31	12:03:00	Cave Entrance	Daytime	200	180	1:3	No	Sampling location/deployment time
PRRA-284	PRR-A-0074	2024-07-31	12:03:00	Cave Entrance	Daytime	200	180	1:3	Yes	Sampling location/deployment time
PRRA-285	PRR-A-0075	2024-07-31	17:55:00	Cave Entrance	Emergence	50	30	1:3	No	General
PRRA-286	PRR-A-0075	2024-07-31	17:55:00	Cave Entrance	Emergence	50	30	1:3	Yes	General
PRRA-287	PRR-A-0076	2024-07-31	19:49:00	Cave Entrance	Emergence	200	180	1:3	No	Sampling location/deployment time
PRRA-288	PRR-A-0076	2024-07-31	19:49:00	Cave Entrance	Emergence	200	180	1:3	Yes	Sampling location/deployment time
PRRA-289	PRR-A-0077	2024-08-03	03:59:00	Cave Entrance	Re-entry	200	180	1:3	No	Sampling location/deployment time
PRRA-290	PRR-A-0077	2024-08-03	03:59:00	Cave Entrance	Re-entry	200	180	1:3	Yes	Sampling location/deployment time
PRRA-291	PRR-A-0078	2024-08-03	12:15:00	Inside Cave	Daytime	200	240	1:3	No	General
PRRA-292	PRR-A-0078	2024-08-03	12:15:00	Inside Cave	Daytime	200	240	1:3	Yes	General
PRRA-293	PRR-A-0079	2024-08-03	18:02:00	Cave Entrance	Emergence	50	240	1:3	No	General
PRRA-294	PRR-A-0079	2024-08-03	18:02:00	Cave Entrance	Emergence	50	240	1:3	Yes	General
PRRA-295	PRR-A-0080	2024-08-04	03:59:00	Cave Entrance	Re-entry	200	180	1:3	No	Sampling location/deployment time
PRRA-296	PRR-A-0080	2024-08-04	03:59:00	Cave Entrance	Re-entry	200	180	1:3	Yes	Sampling location/deployment time
PRRA-297	PRR-A-0081	2024-08-04	12:06:00	Inside Cave	Daytime	200	240	1:3	No	General
PRRA-298	PRR-A-0081	2024-08-04	12:06:00	Inside Cave	Daytime	200	240	1:3	Yes	General
PRRA-299	PRR-A-0082	2024-08-04	17:55:00	Cave Entrance	Emergence	50	120	1:3	No	General
PRRA-300	PRR-A-0082	2024-08-04	17:55:00	Cave Entrance	Emergence	50	120	1:3	Yes	General
PRRA-301	PRR-A-0083	2024-08-06	11:36:00	Inside Cave	Daytime	200	180	1:3	No	Sampling location/deployment time
PRRA-302	PRR-A-0083	2024-08-06	11:36:00	Inside Cave	Daytime	200	180	1:3	Yes	Sampling location/deployment time
PRRA-303	PRR-A-0084	2024-08-06	11:47:00	Cave Entrance	Daytime	200	180	1:3	No	Sampling location/deployment time
PRRA-304	PRR-A-0084	2024-08-06	11:47:00	Cave Entrance	Daytime	200	180	1:3	Yes	Sampling location/deployment time
PRRA-305	PRR-A-0085	2024-08-06	18:10:00	Cave Entrance	Emergence	50	60	1:3	No	General
PRRA-306	PRR-A-0085	2024-08-06	18:10:00	Cave Entrance	Emergence	50	60	1:3	Yes	General
PRRA-307	PRR-A-0086	2024-08-06	19:11:00	Cave Entrance	Emergence	200	180	1:3	No	Sampling location/deployment time
PRRA-308	PRR-A-0086	2024-08-06	19:11:00	Cave Entrance	Emergence	200	180	1:3	Yes	Sampling location/deployment time
PRRA-309	PRR-A-0087	2024-08-07	11:42:00	Inside Cave	Daytime	200	180	1:3	No	Sampling location/deployment time
PRRA-310	PRR-A-0087	2024-08-07	11:42:00	Inside Cave	Daytime	200	180	1:3	Yes	Sampling location/deployment time
PRRA-311	PRR-A-0088	2024-08-07	11:51:00	Cave Entrance	Daytime	200	180	1:3	No	Sampling location/deployment time
PRRA-312	PRR-A-0088	2024-08-07	11:51:00	Cave Entrance	Daytime	200	180	1:3	Yes	Sampling location/deployment time
PRRA-313	PRR-A-0089	2024-08-07	17:45:00	Cave Entrance	Emergence	50	30	1:3	No	General
PRRA-314	PRR-A-0089	2024-08-07	17:45:00	Cave Entrance	Emergence	50	30	1:3	Yes	General
PRRA-315	PRR-A-0090	2024-08-07	18:19:00	Cave Entrance	Emergence	200	180	1:3	No	Sampling location/deployment time
PRRA-316	PRR-A-0090	2024-08-07	18:19:00	Cave Entrance	Emergence	200	180	1:3	Yes	Sampling location/deployment time
PRRA-317	PRR-A-0091	2024-08-08	12:25:00	Inside Cave	Daytime	200	240	1:3	No	General
PRRA-318	PRR-A-0091	2024-08-08	12:25:00	Inside Cave	Daytime	200	240	1:3	Yes	General
PRRA-319	PRR-A-0092	2024-08-08	18:01:00	Cave Entrance	Entire night	50	763	1:3	No	General
PRRA-320	PRR-A-0092	2024-08-08	18:01:00	Cave Entrance	Entire night	50	763	1:3	Yes	General
PRRA-321	PRR-A-0093	2024-08-10	04:01:00	Cave Entrance	Re-entry	200	180	1:3	No	Sampling location/deployment time
PRRA-322	PRR-A-0093	2024-08-10	04:01:00	Cave Entrance	Re-entry	200	180	1:3	Yes	Sampling location/deployment time
PRRA-323	PRR-A-0094	2024-08-10	12:23:00	Inside Cave	Daytime	200	240	1:3	No	General
PRRA-324	PRR-A-0094	2024-08-10	12:23:00	Inside Cave	Daytime	200	240	1:3	Yes	General
PRRA-325	PRR-A-0095	2024-08-10	17:57:00	Cave Entrance	Emergence	50	240	1:3	No	General
PRRA-326	PRR-A-0095	2024-08-10	17:57:00	Cave Entrance	Emergence	50	240	1:3	Yes	General
PRRA-327	PRR-A-0096	2024-08-11	04:00:00	Cave Entrance	Re-entry	200	180	1:3	No	Sampling location/deployment time
PRRA-328	PRR-A-0096	2024-08-11	04:00:00	Cave Entrance	Re-entry	200	180	1:3	Yes	Sampling location/deployment time
PRRA-329	PRR-A-0097	2024-08-11	12:37:00	Inside Cave	Daytime	200	240	1:3	No	General
PRRA-330	PRR-A-0097	2024-08-11	12:37:00	Inside Cave	Daytime	200	240	1:3	Yes	General
PRRA-331	PRR-A-0098	2024-08-11	18:02:00	Cave Entrance	Emergence	50	120	1:3	No	General
PRRA-332	PRR-A-0098	2024-08-11	18:02:00	Cave Entrance	Emergence	50	120	1:3	Yes	General
PRRA-333	PRR-A-0099	2024-08-15	18:01:00	Cave Entrance	Entire night	50	758	1:3	No	General
PRRA-334	PRR-A-0099	2024-08-15	18:01:00	Cave Entrance	Entire night	50	758	1:3	Yes	General
PRRA-335	PRR-A-0100	2024-08-16	11:32:00	Inside Cave	Daytime	200	180	1:3	No	Sampling location/deployment time
PRRA-336	PRR-A-0100	2024-08-16	11:32:00	Inside Cave	Daytime	200	180	1:3	Yes	Sampling location/deployment time
PRRA-337	PRR-A-0101	2024-08-16	11:41:00	Cave Entrance	Daytime	200	180	1:3	No	Sampling location/deployment time
PRRA-338	PRR-A-0101	2024-08-16	11:41:00	Cave Entrance	Daytime	200	180	1:3	Yes	Sampling location/deployment time
PRRA-339	PRR-A-0102	2024-08-16	18:04:00	Cave Entrance	Emergence	50	60	1:3	No	General
PRRA-340	PRR-A-0102	2024-08-16	18:04:00	Cave Entrance	Emergence	50	60	1:3	Yes	General
PRRA-341	PRR-A-0103	2024-08-17	11:34:00	Inside Cave	Daytime	200	240	1:3	No	General
PRRA-342	PRR-A-0103	2024-08-17	11:34:00	Inside Cave	Daytime	200	240	1:3	Yes	General
PRRA-343	PRR-A-0104	2024-08-17	17:58:00	Cave Entrance	Emergence	50	30	1:3	No	General
PRRA-344	PRR-A-0104	2024-08-17	17:58:00	Cave Entrance	Emergence	50	30	1:3	Yes	General
PRRA-345	PRR-A-0105	2024-08-17	18:29:00	Cave Entrance	Emergence	200	180	1:3	No	Sampling location/deployment time
PRRA-346	PRR-A-0105	2024-08-17	18:29:00	Cave Entrance	Emergence	200	180	1:3	Yes	Sampling location/deployment time
PRRA-347	PRR-A-0106	2024-08-19	03:52:00	Cave Entrance	Re-entry	200	180	1:3	No	Sampling location/deployment time
PRRA-348	PRR-A-0106	2024-08-19	03:52:00	Cave Entrance	Re-entry	200	180	1:3	Yes	Sampling location/deployment time
PRRA-349	PRR-A-0107	2024-08-19	17:58:00	Cave Entrance	Emergence	50	240	1:3	No	General
PRRA-350	PRR-A-0107	2024-08-19	17:58:00	Cave Entrance	Emergence	50	240	1:3	Yes	General
PRRA-351	PRR-A-0108	2024-08-20	04:05:00	Cave Entrance	Re-entry	200	180	1:3	No	Sampling location/deployment time
PRRA-352	PRR-A-0108	2024-08-20	04:05:00	Cave Entrance	Re-entry	200	180	1:3	Yes	Sampling location/deployment time
PRRA-353	PRR-A-0109	2024-08-20	08:42:00	Inside Cave	Morning	200	240	1:3	No	General
PRRA-354	PRR-A-0109	2024-08-20	08:42:00	Inside Cave	Morning	200	240	1:3	Yes	General
PRRA-355	PRR-A-0110	2024-08-20	17:57:00	Cave Entrance	Emergence	50	120	1:3	No	General
PRRA-356	PRR-A-0110	2024-08-20	17:57:00	Cave Entrance	Emergence	50	120	1:3	Yes	General
PRRA-357	PRR-A-0111	2024-08-22	08:46:00	Inside Cave	Morning	200	240	1:3	No	General
PRRA-358	PRR-A-0111	2024-08-22	08:46:00	Inside Cave	Morning	200	240	1:3	Yes	General
PRRA-359	PRR-A-0112	2024-08-22	16:20:00	Inside Cave	Emergence	50	480	1:3	No	General
PRRA-360	PRR-A-0112	2024-08-22	16:20:00	Inside Cave	Emergence	50	480	1:3	Yes	General
PRRA-361	PRR-A-0113	2024-08-22	18:02:00	Cave Entrance	Emergence	50	60	1:3	No	General
PRRA-362	PRR-A-0113	2024-08-22	18:02:00	Cave Entrance	Emergence	50	60	1:3	Yes	General
PRRA-363	PRR-A-0114	2024-08-24	08:43:00	Inside Cave	Morning	200	240	1:3	No	General
PRRA-364	PRR-A-0114	2024-08-24	08:43:00	Inside Cave	Morning	200	240	1:3	Yes	General
PRRA-365	PRR-A-0115	2024-08-24	17:54:00	Cave Entrance	Entire night	50	780	1:3	No	General
PRRA-366	PRR-A-0115	2024-08-24	17:54:00	Cave Entrance	Entire night	50	780	1:3	Yes	General

## Sheet: SI Table 2
Viral family	Average genome size (bp)	Average air sample contig length (bp)	Air sample contig length range (bp)
Adenoviridae	36500	696	515 - 1553
Anelloviridae	2950	1006	506 - 5464
Astroviridae	7050	925	500 - 6289
Circoviridae	1900	1247	500 - 2723
Coronaviridae	29000	725	509 - 1535
Flaviviridae	11000	735	503 - 1383
Hepadnaviridae	3200	1321	501 - 3278
Hepeviridae	6800	693	506 - 1033
Orthoherpesviridae	183000	1308	500 - 36961
Papillomaviridae	7150	610	512 - 723
Parvoviridae	5000	1031	503 - 5597
Picornaviridae	8400	1508	519 - 7895
Polyomaviridae	5000	1460	505 - 5716
Poxviridae	251500	747	502 - 1534

## Sheet: SI Table 3
Sampling condition: viral metric and location in the cave	rho	P-value
Flow rate: Total mammalian virus abundance at entrance	0.083	0.833
Flow rate: Total mammalian virus abundance inside	-0.268	0.486
Flow rate: Mammalian RNA virus abundance at entrance	0.289	0.451
Flow rate: Mammalian RNA virus abundance inside	-0.407	0.277
Flow rate: Shannon diversity index at entrance	0.072	0.854
Flow rate: Shannon diversity index inside	-0.248	0.52
Sampling duration: Total mammalian virus abundance at entrance	0.584	0.046
Sampling duration: Total mammalian virus abundance inside	0.302	0.34
Sampling duration: Mammalian RNA virus abundance at entrance	-0.017	0.959
Sampling duration: Mammalian RNA virus abundance inside	0.674	0.016
Sampling duration: Shannon diversity index at entrance	0.549	0.064
Sampling duration: Shannon diversity index inside	0.669	0.017
Flow rate with fixed sampling duration: Total mammalian virus abundance inside	-0.0527046	0.892879
Flow rate with fixed sampling duration: Mammalian RNA virus abundance inside	-0.158114	0.684528
Flow rate with fixed sampling duration: Shannon diversity index inside	0.908295	0.000702329

## Sheet: SI Table 4
Location and Time	Mean Total Mammalian Virus RPM ± SE	Mean Mammalian RNA Virus RPM ± SE	Mean Shannon Diversity Index ± SE	n
Cave entrance during Afternoon	10.75 ± 4.92	0	0.52 ± 0.22	5
Cave entrance during Emergence	55.81 ± 22.71	0.07 ± 0.04	1.19 ±0.19	5
Cave entrance during Re-entry	3.65 ± 2.56	2.94 ± 2.64	0.66 ±0.20	5
Inside cave during Afternoon	31.32 ± 12.78	5.78 ± 3.52	1.60±0.23	5

## Sheet: SI Table 5
Group 1	Group 2	Total Mammalian Virus Adjusted p-value	Mammalian RNA Virus Adjusted p-value	Shannon Diversity Index Adjusted p-value
Cave entrance during afternoon	Cave entrance during emergence	0.23	0.953	0.482
Cave entrance during afternoon	Cave entrance during re-entry	0.845	0.244	0.789
Cave entrance during afternoon	Inside cave during afternoon	0.424	0.024	0.032
Cave entrance during emergence	Cave entrance during re-entry	0.042	0.953	0.597
Cave entrance during emergence	Inside cave during afternoon	0.845	0.244	0.597
Cave entrance during re-entry	Inside cave during afternoon	0.115	0.953	0.059

## Sheet: SI Table 6
Model	Tweedie dispersion parameter	Term	Estimate	Standard Error	P-value
Total Virus Abundance ~ Filtered + (1| Air sampling Event)	2.95	Intercept	1.74	0.26	2.3e-11
		Secondary filtering	0.54	0.12	3.5e-06
RNA Virus Abundance ~ Filtered + (1| Air sampling Event)	2.68	Intercept	-1.73	0.5	0.00058
		Secondary filtering	-0.34	0.31	0.28
Shannon Diversity Index ~ Filtered + (1| Air sampling Event)	0.928	Intercept	-0.28	0.16	0.072
		Secondary filtering	-0.36	0.18	0.044
Total Virus Abundance ~ DNA/RNA Shield ratios + (1| Air sampling Event)	5.85	Intercept	0.42	0.74	0.57
		Sample:DNA/RNA Shield ratio of 1:5	0.9	0.55	0.1
		Sample:DNA/RNA Shield ratio of 1:7	-0.61	0.54	0.26
RNA Virus Abundance ~ DNA/RNA Shield ratios + (1| Air sampling Event)	3.36	Intercept	-0.15	0.67	0.83
		Sample:DNA/RNA Shield ratio of 1:5	-0.24	0.32	0.45
		Sample:DNA/RNA Shield ratio of 1:7	-0.44	0.34	0.19
Shannon Diversity Index ~ DNA/RNA Shield ratios + (1| Air sampling Event)	0.918	Intercept	-3.08	0.98	0.00017
		Sample:DNA/RNA Shield ratio of 1:5	0.11	0.46	0.81
		Sample:DNA/RNA Shield ratio of 1:7	-0.078	0.48	0.87

## Sheet: SI Table 7
Viral Family	Effect	Odds Ratio	Lower CI	Upper CI	P-value	P-value (BH)
Adenoviridae	Sample volume (L) per SD	1.966	1.16	3.54	0.0155947	0.0395065
Adenoviridae	Cave entrance	1.822	0.63	5.86	0.28537	0.349809
Adenoviridae	Filtered post sampling	0.664	0.23	1.85	0.43774	0.475261
Anelloviridae	Sample volume (L) per SD	6.29	3.3	14.56	7.72E-07	7.33E-06
Anelloviridae	Filtered post sampling	0.697	0.26	1.82	0.463627	0.489385
Anelloviridae	Cave entrance	Not detected
Astroviridae	Sample volume (L) per SD	2.732	1.75	4.51	2.82E-05	1.79E-04
Astroviridae	Cave entrance	0.188	0.07	0.46	4.60E-04	0.00218688
Astroviridae	Filtered post sampling	0.192	0.07	0.49	0.00106173	0.00448287
Circoviridae	Cave entrance	0.008	0	0.03	2.98E-11	1.13E-09
Circoviridae	Sample volume (L) per SD	4.193	2.2	9.89	1.22E-04	6.62E-04
Circoviridae	Filtered post sampling	0.333	0.11	0.89	0.0333898	0.0634406
Coronaviridae	Filtered post sampling	0.464	0.16	1.26	0.143187	0.187625
Coronaviridae	Sample volume (L) per SD	1.055	0.64	1.71	0.828376	0.828376
Coronaviridae	Cave entrance	Not detected
Flaviviridae	Sample volume (L) per SD	1.909	0.97	4.12	0.0712666	0.108325
Flaviviridae	Filtered post sampling	0.263	0.04	1.14	0.10432	0.152467
Flaviviridae	Cave entrance	Not detected
Hepadnaviridae	Sample volume (L) per SD	1.902	1.19	3.16	0.00911946	0.0288783
Hepadnaviridae	Filtered post sampling	0.622	0.23	1.62	0.335347	0.398225
Hepadnaviridae	Cave entrance	Not detected
Hepeviridae	Cave entrance	0.166	0.02	0.71	0.0283335	0.0612203
Hepeviridae	Filtered post sampling	0.182	0.03	0.77	0.0378281	0.0680407
Hepeviridae	Sample volume (L) per SD	1.837	0.99	3.66	0.0617558	0.09778
Orthoherpesviridae	Sample volume (L) per SD	1.506	1.1	2.08	0.0114121	0.0333584
Orthoherpesviridae	Filtered post sampling	0.453	0.24	0.84	0.0132496	0.0359632
Orthoherpesviridae	Cave entrance	1.985	1.04	3.86	0.039392	0.0680407
Papillomaviridae	Cave entrance	0.09	0	0.52	0.0257619	0.0611844
Papillomaviridae	Sample volume (L) per SD	1.339	0.7	2.61	0.371944	0.428299
Papillomaviridae	Filtered post sampling	1.282	0.32	5.52	0.725445	0.745052
Parvoviridae	Sample volume (L) per SD	4.369	2.38	9.47	1.91E-05	1.45E-04
Parvoviridae	Cave entrance	0.321	0.1	0.94	0.0433502	0.0716221
Parvoviridae	Filtered post sampling	0.422	0.14	1.21	0.118415	0.166658
Picornaviridae	Cave entrance	0.173	0.05	0.52	0.00342611	0.0130192
Picornaviridae	Sample volume (L) per SD	1.966	1.22	3.33	0.00779491	0.0269279
Picornaviridae	Filtered post sampling	0.448	0.15	1.24	0.131673	0.178698
Polyomaviridae	Sample volume (L) per SD	3.417	2.28	5.39	1.77E-08	3.35E-07
Polyomaviridae	Cave entrance	14.057	5.79	39.11	4.61E-08	5.84E-07
Polyomaviridae	Filtered post sampling	0.439	0.21	0.91	0.0297525	0.0612203
Poxviridae	Sample volume (L) per SD	3.675	1.39	17.84	0.0306101	0.0612203
Poxviridae	Cave entrance	0.235	0.01	1.84	0.214691	0.271941
Poxviridae	Filtered post sampling	0.453	0.06	2.59	0.390551	0.436498

## Sheet: SI Table 8
Response variable	Tweedie distribution parameter	Term	Estimate	Standard error	P-value
Total mammalian virus RPM		(Intercept)	2.91636	0.868358	0.000783719
Total mammalian virus RPM		Days held at 4C	0.169179	0.0800883	0.0346519
Total mammalian virus RPM		Cave Entrance	-1.7072	0.706596	0.015688
Total mammalian virus RPM		Sample volume (L) per SD	-0.0857822	0.251799	0.733346
Total mammalian virus RPM		Filtered post sampling	0.502109	0.272906	0.0657891
Total mammalian virus RPM		Sampling during emergence	0.00907723	0.696661	0.989604
Total mammalian virus RPM		Sampling over entire night	0.314126	1.07646	0.770429
Total mammalian virus RPM		Sampling during morning	0.653898	1.04022	0.5296
Total mammalian virus RPM		Sampling during re-entry	-1.23313	0.996168	0.215762
Mammalian RNA virus RPM		(Intercept)	0.16915	0.75952	0.823764
Mammalian RNA virus RPM		Days held at 4C	0.0213794	0.112047	0.848677
Mammalian RNA virus RPM		Cave Entrance	-2.51855	1.0423	0.0156771
Mammalian RNA virus RPM		Sample volume (L) per SD	1.04217	0.397918	0.00881761
Mammalian RNA virus RPM		Filtered post sampling	-0.584749	0.432185	0.176054
Mammalian RNA virus RPM		Sampling during emergence	0.782916	1.02088	0.44314
Mammalian RNA virus RPM		Sampling over entire night	3.25948	1.40551	0.0203907
Mammalian RNA virus RPM		Sampling during morning	1.13827	1.08346	0.293449
Mammalian RNA virus RPM		Sampling during re-entry	1.83704	1.29834	0.157094
Shannon diversity index		(Intercept)	-0.295416	0.213676	0.166806
Shannon diversity index		Days held at 4C	-0.00944236	0.0355524	0.790555
Shannon diversity index		Cave Entrance	-0.734888	0.281469	0.00903037
Shannon diversity index		Sample volume (L) per SD	0.571917	0.100794	1.39384e-08
Shannon diversity index		Filtered post sampling	-0.409689	0.168649	0.0151302
Shannon diversity index		Sampling during emergence	0.715098	0.290659	0.0138836
Shannon diversity index		Sampling over entire night	0.466503	0.496894	0.347815
Shannon diversity index		Sampling during morning	-0.334728	0.412983	0.417645
Shannon diversity index		Sampling during re-entry	0.406378	0.42204	0.335603
